# Supplementary material for: Evidence of Subdivisions on Evolutionary Timescales in a Large, Declining Marsupial Distributed across a Phylogeographic Barrier
Source: PLoS One. 2016 Oct 12;11(10):e0162789. doi: 10.1371/journal.pone.0162789 (PMC5061365; doi:10.1371/journal.pone.0162789)
Supplement: S1 File — Microsatellite genotypes for 24 L. latifrons populations. Set A: 12 populations, 8 loci. Set B: 16 populations 9 loci. (XLSX) [file pone.0162789.s001.xlsx]

## Sheet: Set A
Set A 12 pops 8 loci
Sample no.	Pop	3AT		16CA		54CA		55A		67CA		68CA		71CA		107
BF001	Brookfield	191	199	256	262	147	175	80	80	157	157	90	100	187	191	252	252
BF002	Brookfield	211	211	262	262	147	175	80	82	143	149	100	108	189	199	248	276
BF003	Brookfield	191	207	260	260	143	171	80	80	145	155	90	98	187	187	252	256
BF004	Brookfield	193	211	262	262	143	175	80	80	155	157	98	108	187	191	238	252
BF005	Brookfield	209	209	260	260	147	155	80	80	143	155	100	108	191	199	252	260
BF006	Brookfield	191	191	256	260	143	143	80	82	157	157	90	98	187	189	250	260
BF007	Brookfield	191	193	260	262	155	155	82	82	145	155	100	108	187	187	252	256
BF008	Brookfield	199	199	260	260	143	143	80	80	145	157	100	100	189	199	256	260
BF009	Brookfield	0	0	256	260	155	175	80	82	143	149	90	108	199	199	252	260
BF010	Brookfield	201	209	260	262	165	165	80	82	145	157	90	100	187	199	252	256
BF011	Brookfield	201	201	260	260	147	147	80	80	143	149	90	100	187	191	252	256
BF012	Brookfield	209	209	262	262	143	175	80	80	149	157	104	108	199	199	256	256
BF013	Brookfield	209	209	256	262	155	175	80	81	153	155	98	108	187	187	252	252
BF014	Brookfield	209	209	260	262	143	165	80	80	145	157	100	100	187	187	252	256
BF015	Brookfield	193	193	256	260	147	175	80	81	145	155	90	98	187	199	252	260
BF016	Brookfield	211	211	260	262	147	165	80	80	143	149	90	100	187	199	256	260
BF017	Swan Reach	199	209	256	262	147	155	80	82	151	155	90	98	189	199	248	252
BF018	Swan Reach	189	189	260	262	147	155	80	80	145	147	90	100	187	189	252	252
BF019	Swan Reach	189	189	256	262	135	143	80	80	145	157	96	100	189	199	252	256
BF020	Swan Reach	199	209	256	262	143	143	82	82	145	149	98	98	187	199	252	256
BF021	Swan Reach	193	199	260	260	147	155	80	82	145	145	98	108	187	199	252	256
BF022	Swan Reach	191	197	256	262	143	167	80	82	143	155	100	108	189	199	256	282
BF023	Swan Reach	189	189	260	262	143	143	80	81	145	145	98	100	189	199	256	256
BF024	Swan Reach	189	193	260	262	143	143	80	82	143	149	98	108	189	199	248	256
BF025	Swan Reach	199	209	256	262	143	143	80	82	143	145	98	100	185	189	248	252
BF026	Swan Reach	191	199	256	260	143	147	81	82	145	149	90	98	187	195	252	252
BF027	Swan Reach	199	199	260	262	175	175	81	81	143	157	98	100	179	189	252	282
BF028	Swan Reach	189	193	256	262	135	143	80	82	145	157	98	104	189	199	256	256
BF029	Swan Reach	189	199	260	260	135	175	80	81	145	151	106	108	189	199	256	256
BF030	Swan Reach	189	193	256	256	143	167	80	81	157	157	98	104	179	189	252	256
BF031	Swan Reach	189	189	256	256	143	147	80	82	143	145	90	98	181	189	248	252
BF032	Swan Reach	191	199	260	262	143	167	80	81	141	143	90	98	179	189	250	252
BF033	Swan Reach	199	199	260	262	165	175	81	82	155	155	90	108	181	181	252	256
BF034	Swan Reach	189	189	262	262	135	167	80	81	149	151	92	100	187	187	252	256
BF035	Swan Reach	191	209	262	262	155	175	80	82	145	155	90	104	189	199	252	256
BF036	Swan Reach	199	199	260	262	155	175	80	80	149	151	90	98	187	187	256	256
BF037	Swan Reach	189	191	256	260	143	167	80	82	145	149	100	108	189	199	246	282
BF038	Swan Reach	191	191	262	262	135	147	82	82	145	157	90	98	199	199	252	260
BF039	Swan Reach	191	201	260	262	167	175	80	81	145	151	90	98	189	199	252	256
BF040	Swan Reach	189	189	256	262	175	175	80	81	151	157	90	108	187	195	250	252
BF041	Swan Reach	181	189	262	262	135	143	82	82	143	151	96	98	199	199	256	256
BF042	Swan Reach	179	189	260	262	143	143	82	82	149	149	98	98	187	199	252	256
BF043	Swan Reach	199	199	256	262	143	165	80	81	145	147	96	98	189	199	248	256
BF044	Swan Reach	199	199	256	262	143	147	80	82	145	151	90	98	195	199	252	256
BF045	Swan Reach	189	189	256	262	143	175	80	82	143	145	92	100	189	189	246	246
BF046	Swan Reach	175	199	256	262	165	167	80	82	145	151	90	100	189	199	0	0
BF047	Swan Reach	209	209	260	262	143	175	80	80	145	149	90	104	189	195	248	252
BF048	Swan Reach	189	189	260	262	143	175	80	82	145	149	100	104	187	199	238	256
BF049	Swan Reach	209	209	260	260	167	175	80	82	145	145	98	100	189	199	248	252
BF050	Swan Reach	189	199	256	262	155	155	80	80	143	145	100	104	187	189	252	252
BF051	Swan Reach	197	209	260	262	171	175	80	82	143	149	98	104	187	199	256	256
BF052	Swan Reach	199	199	260	260	147	175	81	82	145	157	98	98	189	195	246	260
BF053	Swan Reach	207	207	260	262	147	175	80	81	143	145	92	98	187	195	252	282
BF054	Swan Reach	191	211	260	262	143	155	80	82	143	149	100	100	187	191	252	256
BF055	Swan Reach	191	199	262	262	165	167	80	80	145	149	100	104	189	199	256	282
BF056	Swan Reach	199	199	262	262	147	167	80	80	151	157	100	100	187	189	256	282
BF057	Swan Reach	191	209	256	262	143	165	80	82	143	145	104	104	187	199	252	256
BF058	Swan Reach	209	211	260	260	143	165	81	82	147	151	90	92	199	199	252	256
BF059	Swan Reach	187	187	262	262	155	175	80	82	149	157	98	100	189	199	250	256
BF060	Swan Reach	209	211	260	262	147	167	80	82	155	157	100	100	187	189	256	256
BF061	Swan Reach	209	211	260	262	175	175	80	82	145	149	98	98	187	195	252	256
BF062	Swan Reach	187	187	262	262	143	155	80	82	143	145	98	100	187	189	256	256
BF063	Swan Reach	189	199	256	262	143	143	81	82	143	143	96	98	191	191	252	252
BF064	Swan Reach	175	189	256	262	143	147	80	80	143	149	90	100	191	199	248	260
BF065	Swan Reach	189	199	260	260	147	147	80	82	145	155	96	98	187	187	248	252
BF066	Swan Reach	189	207	260	260	143	147	80	82	145	157	98	98	187	199	250	252
BF067	Swan Reach	175	175	260	260	135	175	82	82	145	155	90	104	187	199	256	260
BF068	Swan Reach	189	189	256	262	135	143	82	82	145	155	98	108	195	195	260	260
BF069	Swan Reach	0	0	262	262	175	175	80	80	145	155	90	108	187	195	252	256
BF070	Swan Reach	191	191	260	260	143	147	82	82	147	155	90	104	187	189	248	248
BF071	Swan Reach	191	191	0	0	175	175	0	0	145	149	98	98	189	199	256	256
BF072	Swan Reach	191	205	260	260	147	175	82	82	157	157	98	108	189	197	254	282
BF073	Swan Reach	175	175	256	260	147	167	81	82	149	155	96	100	189	197	256	256
BF074	Swan Reach	199	199	260	262	175	175	80	80	145	145	90	100	187	197	252	256
BF075	Swan Reach	189	189	260	262	143	167	82	82	143	155	90	96	197	197	248	256
BF076	Swan Reach	179	193	260	260	175	175	80	82	149	157	98	108	189	189	250	260
BF077	Swan Reach	181	199	256	260	135	143	81	82	155	157	100	108	189	191	250	256
BF078	Swan Reach	191	197	260	262	143	165	80	82	143	151	90	98	189	199	254	254
BF079	Swan Reach	183	193	260	260	147	165	81	82	149	155	96	108	189	199	252	252
BF080	Swan Reach	191	191	260	260	147	175	80	82	143	157	92	98	191	199	250	250
BF081	Swan Reach	179	191	256	262	143	175	80	82	145	155	98	98	199	199	252	256
BF082	Swan Reach	191	209	260	260	143	147	80	82	145	157	98	98	189	189	248	256
BF083	Swan Reach	191	201	260	262	143	175	80	81	145	145	94	98	187	195	256	256
BF084	Swan Reach	199	213	260	262	0	0	81	82	143	145	100	118	179	187	248	256
BF085	Swan Reach	193	211	260	262	143	173	81	82	149	155	98	108	191	199	248	260
BF086	Swan Reach	211	211	260	262	147	175	81	82	143	151	92	100	191	199	250	256
BF087	Swan Reach	193	193	262	262	143	143	80	82	143	149	98	100	195	199	256	256
BF088	Swan Reach	199	201	260	260	135	143	82	82	151	155	96	98	187	199	252	256
BF089	Swan Reach	181	191	260	260	155	167	80	80	151	155	98	108	189	195	248	276
BF090	Swan Reach	191	201	256	256	143	155	80	82	143	149	90	100	189	199	256	256
BF091	Swan Reach	0	0	260	262	147	175	80	82	145	145	92	98	195	199	256	256
BF092	Swan Reach	191	191	260	262	143	147	82	82	145	155	100	104	189	199	252	256
BF093	Swan Reach	191	193	260	260	135	143	81	82	145	145	90	104	189	199	248	254
BF094	Swan Reach	179	209	262	262	143	175	80	80	155	155	90	90	187	199	256	256
BF095	Swan Reach	181	181	256	262	167	175	80	80	141	149	90	98	185	187	256	260
BF096	Swan Reach	189	189	260	262	147	155	80	81	143	147	98	100	193	197	260	282
BF097	Swan Reach	177	177	262	262	147	167	80	81	145	147	90	98	185	185	256	282
BF098	Swan Reach	209	209	262	262	147	175	80	82	145	147	96	100	187	197	250	252
BF099	Swan Reach	189	191	256	262	143	147	80	80	147	149	98	98	189	199	252	256
BF100	Sturt Highway	209	209	256	262	167	175	80	81	141	155	90	98	185	193	252	256
BF101	Sturt Highway	209	209	260	262	143	167	81	82	155	155	90	98	187	189	256	256
BF102	Sturt Highway	199	199	260	260	171	175	80	81	141	147	98	98	193	197	256	256
BF103	Sturt Highway	199	199	256	260	167	171	80	82	147	155	98	108	187	197	256	260
BF104	Sturt Highway	199	209	256	260	143	147	82	82	141	147	90	100	185	193	256	260
BF105	Sturt Highway	199	199	260	262	167	175	80	80	141	155	90	100	185	185	256	260
BF106	Sturt Highway	199	199	262	262	167	175	80	80	143	157	92	100	185	193	256	260
BF107	Sturt Highway	175	175	256	260	147	175	80	80	145	157	98	98	185	189	256	282
BF185	Kulpara	0	0	0	0	0	0	81	82	147	151	100	106	0	0	0	0
BF186	Kulpara	0	0	0	0	0	0	81	81	0	0	0	0	0	0	0	0
BF187	Kulpara	175	179	0	0	0	0	80	81	141	143	102	106	0	0	0	0
BF188	Kulpara	0	0	0	0	0	0	80	82	145	145	112	112	0	0	0	0
BF189	Kulpara	0	0	260	260	0	0	0	0	0	0	94	94	0	0	0	0
BF190	Kulpara	0	0	256	262	147	171	82	82	143	151	106	106	187	191	0	0
BF191	Kulpara	0	0	260	260	0	0	80	82	151	151	98	98	0	0	0	0
BF192	Kulpara	0	0	262	262	147	147	80	82	147	147	100	106	0	0	0	0
BF193	Kulpara	0	0	0	0	159	171	80	82	137	147	100	106	185	185	0	0
BF194	Kulpara	0	0	0	0	0	0	80	81	143	143	90	98	0	0	0	0
BF195	Kulpara	0	0	258	260	135	135	80	82	147	155	98	106	0	0	0	0
BF196	Kulpara	0	0	260	260	0	0	82	82	143	147	106	106	0	0	240	248
BF197	Kulpara	0	0	260	260	0	0	80	82	147	147	90	90	0	0	0	0
BF198	Kulpara	0	0	260	262	0	0	82	82	145	157	98	106	0	0	0	0
BF199	Kulpara	0	0	259	259	0	0	0	0	0	0	96	96	185	185	0	0
BF200	Kulpara	0	0	258	260	0	0	82	82	143	147	92	100	0	0	0	0
BF201	Hiltaba	0	0	258	264	0	0	81	82	145	157	106	120	187	189	0	0
BF202	Hiltaba	0	0	258	262	0	0	82	82	145	159	100	120	187	191	0	0
BF203	Hiltaba	183	183	262	264	0	0	80	82	147	149	98	106	191	191	0	0
BF204	Hiltaba	0	0	264	264	0	0	80	80	0	0	0	0	0	0	0	0
BF205	Hiltaba	0	0	262	262	0	0	80	82	0	0	0	0	197	197	0	0
BF206	Hiltaba	0	0	260	266	0	0	79	82	147	157	98	120	179	189	0	0
BF207	Hiltaba	0	0	256	260	0	0	81	82	145	159	100	120	0	0	0	0
BF208	Hiltaba	0	0	0	0	0	0	80	80	0	0	90	100	0	0	0	0
BF209	Hiltaba	0	0	0	0	0	0	79	80	147	149	90	100	189	189	0	0
BF210	Hiltaba	0	0	260	260	0	0	80	80	145	149	98	106	187	191	0	0
BF211	Hiltaba	181	181	0	0	0	0	80	82	145	157	98	98	187	187	0	0
BF212	Hiltaba	0	0	0	0	0	0	80	82	145	145	98	108	186	193	0	0
BF213	Hiltaba	0	0	260	262	0	0	80	80	145	147	108	118	187	189	0	0
BF214	Hiltaba	0	0	0	0	0	0	79	80	0	0	0	0	0	0	0	0
BF215	Hiltaba	0	0	0	0	0	0	80	82	145	159	108	110	187	187	0	0
BF216	Hiltaba	181	181	0	0	0	0	0	0	145	157	98	120	187	191	0	0
BF217	Hiltaba	0	0	0	0	0	0	0	0	145	147	106	120	0	0	234	254
BF218	Hiltaba	0	0	262	262	0	0	80	82	147	149	98	98	0	0	0	0
BF219	Hiltaba	187	201	262	262	151	153	80	82	145	149	98	108	171	195	234	234
BF220	Hiltaba	0	0	262	262	151	153	80	82	145	149	98	108	171	195	234	234
BF221	Hiltaba	0	0	246	260	153	169	80	80	137	147	98	120	0	0	234	252
BF222	Hiltaba	0	0	260	262	155	155	80	80	147	157	108	120	0	0	234	254
BF223	Hiltaba	0	0	260	262	0	0	80	80	145	147	108	120	0	0	234	254
BF108	Ceduna	187	207	259	259	129	137	80	80	147	153	94	118	171	171	264	272
BF109	Ceduna	185	207	254	260	145	159	81	82	153	153	100	110	193	195	242	272
BF110	Ceduna	185	195	254	260	143	143	80	82	145	149	96	96	171	173	264	280
BF111	Coorabie	185	195	254	260	143	143	82	82	143	153	110	118	173	195	266	278
BF112	Coorabie	195	209	262	262	143	163	80	81	145	149	96	112	171	185	260	264
BF113	Coorabie	191	193	260	262	137	143	80	81	143	143	96	100	173	195	242	270
BF114	Coorabie	205	209	254	262	137	147	80	82	147	147	100	118	171	185	242	250
BF115	Coorabie	191	205	262	262	137	147	80	82	143	147	100	100	171	195	242	242
BF116	Coorabie	185	205	256	260	143	143	80	80	143	153	96	114	187	193	242	270
BF117	Coorabie	203	205	262	262	139	139	80	82	145	147	94	96	187	195	244	260
BF118	Coorabie	203	205	256	262	143	143	80	81	147	153	94	96	193	195	242	270
BF119	Coorabie	193	201	254	262	137	137	81	82	143	147	100	100	173	195	242	244
BF120	Coorabie	203	209	260	262	137	143	81	82	147	149	96	100	171	195	242	270
BF121	Coorabie	0	0	260	262	0	0	81	81	143	147	96	112	171	173	0	0
BF122	Coorabie	0	0	262	262	0	0	0	0	147	153	94	94	173	189	0	0
BF123	Coorabie	0	0	260	260	0	0	81	81	145	147	100	118	173	173	0	0
BF124	Coorabie	199	209	262	262	0	0	81	82	143	153	96	100	171	171	0	0
BF125	Coorabie	0	0	260	260	0	0	81	81	141	147	112	0	193	195	0	0
BF126	Fowler's Bay	197	205	262	262	137	159	81	82	147	147	100	112	173	195	240	272
BF127	Fowler's Bay	201	207	260	262	143	157	81	82	147	153	96	110	171	195	268	278
BF128	Fowler's Bay	195	205	260	262	137	143	82	82	145	147	100	100	173	173	268	272
BF129	Fowler's Bay	189	201	260	262	129	157	82	82	147	153	94	112	171	195	242	282
BF130	Fowler's Bay	185	201	262	262	143	157	81	82	147	153	96	96	185	195	272	278
BF131	Fowler's Bay	185	197	262	262	143	159	81	81	145	147	112	112	191	195	240	272
BF132	Nundroo	197	201	256	256	139	157	80	81	147	153	118	118	195	195	240	240
BF133	Nundroo	201	205	260	262	137	147	81	82	145	145	96	96	171	195	264	272
BF134	Nundroo	189	189	256	260	157	163	80	81	143	147	100	100	173	185	264	272
BF135	Nundroo	205	205	254	264	0	0	82	82	143	145	110	118	173	193	0	0
BF136	Nundroo	0	0	254	262	143	143	0	0	145	153	96	98	195	195	274	274
BF137	Nundroo	197	201	254	262	143	143	82	82	145	149	98	110	195	195	246	274
BF138	Nundroo	0	0	260	260	0	0	80	80	145	145	96	112	0	0	0	0
BF139	Nundroo	0	0	260	260	141	141	81	81	145	157	98	112	0	0	0	0
BF140	Nundroo	0	0	260	260	0	0	78	81	143	149	98	98	193	193	236	254
BF141	Nundroo	201	201	254	262	143	143	79	82	155	155	98	98	173	193	242	242
BF142	Nundroo	0	0	262	262	0	0	78	82	139	145	98	98	183	183	0	0
BF143	Nundroo	0	0	0	0	0	0	80	81	145	157	98	100	185	189	0	0
BF144	Nundroo	0	0	256	262	143	143	81	81	0	0	98	100	0	0	282	282
BF145	Nundroo	0	0	260	260	139	143	81	81	145	145	100	100	173	193	244	244
BF146	Nundroo	0	0	254	262	0	0	79	80	143	153	96	98	0	0	260	264
BF147	Mount Wedge	199	199	262	262	163	165	81	82	145	151	98	100	195	195	256	256
BF148	Mount Wedge	199	199	262	262	163	171	81	82	151	153	98	100	195	195	236	256
BF149	Mount Wedge	211	211	262	262	163	171	81	81	151	151	98	100	187	189	256	276
BF150	Mount Wedge	199	199	262	262	163	163	80	81	145	151	100	100	189	189	240	258
BF151	Mount Wedge	199	203	260	262	163	171	81	82	151	155	98	100	189	195	256	256
BF152	Mount Wedge	199	199	262	262	165	171	81	82	145	155	100	100	189	195	256	256
BF153	Mount Wedge	0	0	260	262	163	171	81	82	145	155	100	100	189	189	236	236
BF154	Mount Wedge	199	201	262	262	163	163	81	82	151	155	98	98	189	195	256	276
BF155	Mount Wedge	0	0	262	262	163	163	81	81	151	155	98	100	189	195	256	256
BF156	Mount Wedge	185	201	254	262	139	143	81	81	145	153	100	110	173	0	256	264
BF157	Wauraltee	0	0	256	266	0	0	82	82	127	127	100	100	187	193	0	0
BF158	Wauraltee	205	221	258	262	145	157	82	82	149	151	100	100	189	189	256	260
BF159	Wauraltee	187	205	258	258	139	173	82	82	149	151	100	100	189	189	256	256
BF160	Wauraltee	179	187	266	266	151	151	82	82	149	151	94	94	183	193	240	260
BF161	Wauraltee	0	0	262	262	0	0	0	0	145	151	98	112	0	0	0	0
BF162	Wauraltee	0	0	0	0	157	157	0	0	0	0	98	98	0	0	0	0
BF163	Wauraltee	187	187	256	256	0	0	82	82	127	133	104	104	189	189	252	266
BF164	Wauraltee	0	0	262	262	169	171	82	82	147	147	100	100	189	189	0	0
BF165	Wauraltee	0	0	0	0	0	0	81	81	0	0	100	100	0	0	0	0
BF166	Wauraltee	0	0	262	262	0	0	81	81	127	127	100	102	189	189	0	0
BF167	Wauraltee	205	207	258	258	173	173	82	82	127	133	102	104	189	197	260	260
BF168	Wauraltee	0	0	0	0	0	0	0	0	0	0	0	0	0	0	0	0
BF169	Wauraltee	0	0	0	0	0	0	0	0	0	0	100	118	0	0	0	0
BF170	Wauraltee	0	0	258	270	157	159	81	81	127	127	100	102	183	189	252	262
BF171	Wauraltee	0	0	258	262	137	149	82	82	133	133	104	104	183	185	252	268
BF172	Wauraltee	0	0	0	0	0	0	0	0	0	0	98	98	0	0	0	0
BF173	Wauraltee	0	0	258	262	157	157	81	82	133	151	100	100	189	197	260	260
BF174	Wauraltee	0	0	260	262	149	167	82	82	127	143	102	102	189	197	252	252
BF175	Wauraltee	0	0	262	262	0	0	82	82	127	143	100	102	189	197	252	252
BF176	Wauraltee	0	0	268	268	0	0	82	82	127	133	100	102	189	193	0	0
BF177	Wauraltee	0	0	260	260	0	0	82	82	127	143	100	102	189	197	0	0
BF178	Wauraltee	0	0	260	260	0	0	81	82	127	133	102	102	183	189	0	0
BF179	Wauraltee	0	0	258	262	0	0	80	81	133	143	102	104	0	0	0	0
BF180	Wauraltee	0	0	258	262	0	0	82	82	127	143	100	102	0	0	0	0
BF181	Wauraltee	0	0	0	0	0	0	82	82	0	0	90	94	0	0	0	0
BF182	Wauraltee	197	199	262	270	157	157	81	82	127	127	100	100	189	189	262	266
BF183	Wauraltee	197	199	258	262	157	157	81	82	133	151	90	100	189	197	262	262
BF184	Wauraltee	197	199	258	262	157	157	81	82	133	151	100	100	189	197	262	262
BF224	Bramfield	201	209	260	262	145	145	80	82	145	151	98	98	187	189	256	256
BF225	Bramfield	0	0	260	260	0	0	80	80	143	147	98	98	0	0	280	280
BF226	Bramfield	201	209	262	262	145	145	82	82	145	153	94	98	189	195	256	256
BF227	Bramfield	0	0	262	262	0	0	80	80	151	155	96	98	0	0	0	0
BF228	Bramfield	0	0	0	0	0	0	82	82	145	145	100	100	183	189	0	0
BF229	Bramfield	0	0	262	262	163	163	81	82	151	155	98	98	187	189	256	256
BF230	Bramfield	0	0	260	262	145	145	82	82	145	151	96	98	0	0	256	256
BF231	Bramfield	0	0	262	262	165	169	82	82	145	151	98	98	171	189	238	256
BF232	Bramfield	0	0	0	0	0	0	82	82	0	0	98	98	0	0	0	0
BF233	Bramfield	0	0	262	262	163	165	0	0	145	155	96	98	189	195	238	256

## Sheet: Set B
Set B 16 pops 9 loci
Individual	Pop	K21		K23		K37		54CA		71CA		LL2		68CA		67CA		K13
BCP_M_1	Brookfield	205	205	138	140	202	204	143	175	195	199	130	144	110	124	145	151	143	149
BCP_F_2	Brookfield	179	205	144	144	202	202	175	175	195	195	144	146	110	120	157	157	143	143
BCP_F_3	Brookfield	185	199	138	138	202	212	165	175	187	199	130	144	110	128	151	157	143	151
BCP_F_4	Brookfield	179	179	144	150	204	204	171	175	191	195	142	148	110	124	157	157	143	159
BCP_F_5	Brookfield	179	183	138	138	208	212	135	147	187	191	144	144	118	120	149	155	143	159
BCP_M_6	Brookfield	179	205	138	140	204	208	135	175	191	199	144	144	118	124	149	151	143	149
BCP_F_7	Brookfield	183	183	138	144	212	212	147	171	191	199	122	122	110	110	149	157	151	159
BCP_F_8	Brookfield	179	185	138	150	202	212	155	175	187	199	130	144	110	110	149	157	143	151
BCP_F_9	Brookfield	179	205	138	150	204	212	147	175	199	199	122	130	110	124	145	157	143	151
BCP_F_10	Brookfield	205	205	138	138	202	204	143	165	195	199	144	146	110	118	145	157	151	151
BCP_M_11	Brookfield	183	183	138	150	208	212	175	175	195	199	142	144	110	128	157	157	143	151
BCP_F_12	Brookfield	183	185	138	144	194	208	165	171	195	199	144	144	110	110	145	149	143	151
BCP_M_13	Brookfield	183	205	144	156	212	212	143	143	187	191	130	144	118	124	145	149	151	159
BCP_M_14	Brookfield	183	205	138	138	194	212	143	165	191	199	130	144	110	110	145	145	151	151
BCP_M_15	Brookfield	185	205	138	138	194	204	143	165	199	199	130	144	124	124	145	145	143	151
BCP_M_16	Brookfield	179	183	138	138	196	202	143	175	191	199	142	144	116	124	143	145	143	151
BCP_M_17	Brookfield	183	185	138	146	208	212	143	175	199	199	142	144	110	118	145	157	151	151
BCP_F_18	Brookfield	179	183	118	144	202	214	143	167	187	195	142	144	110	120	143	151	143	151
BCP_F_19	Brookfield	179	185	138	138	202	204	143	143	199	199	144	146	110	124	143	157	143	159
BCP_F_20	Brookfield	179	205	138	138	202	202	143	147	189	199	144	144	120	128	145	149	143	157
BCP_F_21	Brookfield	179	179	138	144	194	212	175	175	199	199	144	144	110	118	143	145	143	151
BCP_F_22	Brookfield	183	185	134	140	202	202	143	147	187	189	144	144	120	124	143	157	143	143
BCP_M_23	Brookfield	179	205	138	144	204	212	175	175	199	199	142	144	110	118	143	157	143	151
BCP_M_24	Brookfield	183	205	138	140	196	212	175	175	187	199	122	144	110	128	157	157	149	149
BCP_M_25	Brookfield	183	205	118	138	196	212	175	175	187	199	142	144	110	128	149	157	143	149
BCP_M_26	Brookfield	183	185	140	146	196	214	155	175	187	191	122	122	110	120	157	157	143	149
BCP_F_27	Brookfield	179	185	138	142	212	212	143	147	199	199	144	144	110	118	149	157	143	159
BCP_F_28	Brookfield	179	199	146	146	202	212	143	171	199	199	126	144	118	128	157	157	143	143
BCP_F_29	Brookfield	177	205	138	138	194	202	135	143	187	187	144	144	128	128	145	149	143	149
BCP_F_30	Brookfield	185	185	118	138	202	214	165	167	187	195	142	144	118	128	157	157	143	143
BCP_F_31	Brookfield	179	205	138	138	196	202	165	169	191	191	142	144	118	118	145	145	143	143
BCP_F_32	Brookfield	179	183	138	138	194	202	147	171	199	199	126	144	118	120	145	149	143	159
BCP_M_33	Brookfield	183	205	138	138	202	202	143	147	187	191	144	144	110	120	143	157	143	159
BCP_M_34	Brookfield	185	205	138	146	194	202	143	167	195	199	144	144	110	124	151	155	143	143
BCP_M_35	Brookfield	185	205	138	138	202	212	165	175	195	199	130	130	124	128	151	151	143	143
BCP_F_36	Brookfield	183	185	138	146	202	214	155	175	189	191	122	144	120	124	157	157	143	151
BCP_F_37	Brookfield	179	183	138	146	208	212	167	171	195	199	122	126	120	138	143	157	143	151
BCP_M_38	Brookfield	199	205	138	140	202	204	175	175	199	199	144	144	124	128	145	151	149	149
BCP_F_39	Brookfield	179	205	138	138	202	212	143	175	199	199	144	144	110	116	145	157	151	157
BCP_F_40	Brookfield	177	199	138	146	202	208	143	143	189	189	142	144	118	128	157	157	151	151
BCP_F_41	Brookfield	179	185	138	138	212	212	143	155	187	199	144	144	120	128	145	157	143	151
BCP_M_42	Brookfield	179	205	138	138	194	212	175	175	199	199	142	144	110	128	145	149	143	149
BCP_F_43	Brookfield	185	205	138	138	202	214	147	165	187	195	142	144	110	120	151	157	143	151
BCP_M_44	Brookfield	179	179	138	138	196	202	155	175	187	199	126	142	120	124	143	157	159	159
BCP_F_45	Brookfield	179	183	138	138	196	202	143	175	187	199	126	144	128	138	149	149	143	159
BCP_F_46	Brookfield	181	205	138	146	202	212	143	175	195	199	142	144	110	110	145	155	159	159
BCP_M_47	Brookfield	183	183	138	146	202	208	155	175	191	199	142	144	110	124	157	157	151	151
BCP_F_55	Brookfield	179	183	144	144	212	212	143	155	187	189	122	144	118	120	149	155	143	159
BCP_M_58	Brookfield	183	205	138	156	194	212	143	175	191	191	130	144	110	124	143	145	151	151
BCP_F_60	Brookfield	183	185	146	156	194	196	143	175	191	199	126	148	120	124	145	157	143	143
BCP_M_67	Brookfield	179	179	118	138	202	214	169	175	187	187	122	144	118	128	157	157	0	0
BCP_F_70	Brookfield	179	183	118	146	204	214	143	175	189	191	142	144	128	128	157	157	143	143
BCP_F_87	Brookfield	179	205	138	138	194	214	143	171	187	199	142	144	118	118	149	151	143	151
BCP_F_89	Brookfield	179	185	146	146	194	202	147	167	187	199	144	146	110	118	145	155	143	151
BCP_F_93	Brookfield	183	183	118	138	202	202	143	143	187	199	122	144	110	120	145	157	143	143
BCP_M_95	Brookfield	179	199	138	140	202	204	175	175	191	199	142	144	110	120	149	157	143	149
BCP_M_115	Brookfield	183	205	138	144	204	212	143	147	191	199	122	130	110	124	145	149	151	151
BCP_F_116	Brookfield	183	205	138	138	212	212	175	175	187	191	142	146	118	124	143	157	149	156
BCP_F_48	Brookfield	183	185	118	138	212	214	165	175	195	199	142	142	110	118	149	155	143	143
BCP_F_49	Brookfield	179	185	138	144	194	202	155	165	187	195	126	144	118	118	143	157	143	143
BCP_F_50	Brookfield	179	179	138	146	202	202	143	171	191	195	122	144	128	138	143	145	143	143
BCP_F_51	Brookfield	179	205	146	146	204	212	171	175	199	199	144	144	118	128	143	157	143	151
BCP_F_52	Brookfield	183	185	138	138	204	212	143	175	195	199	142	146	124	128	157	157	143	159
BCP_F_53	Brookfield	179	183	138	146	202	202	175	175	189	191	122	144	110	128	157	157	143	159
BCP_F_59	Brookfield	177	179	140	146	208	212	143	175	189	195	142	144	124	128	151	157	143	159
BCP_F_62	Brookfield	179	185	138	138	196	202	143	175	191	199	126	146	118	124	143	157	143	143
BCP_M_64	Brookfield	179	205	138	138	202	212	143	171	191	191	142	142	118	118	143	155	0	0
BCP_F_68	Brookfield	179	199	138	138	202	202	143	155	189	199	122	142	110	110	143	157	143	143
BCP_M_69	Brookfield	179	183	138	138	194	202	143	155	191	199	122	142	118	138	145	151	0	0
BCP_F_71	Brookfield	183	185	118	138	202	214	143	147	191	195	144	146	110	120	149	157	143	151
BCP_M_72	Brookfield	179	205	118	138	196	214	149	175	191	191	142	146	118	120	145	145	143	143
BCP_M_73	Brookfield	185	185	138	146	202	204	165	167	187	189	130	146	118	124	145	155	143	143
BCP_F_76	Brookfield	183	185	138	156	204	212	165	175	187	199	144	144	110	118	149	149	0	0
BCP_F_79	Brookfield	183	183	138	140	208	214	167	175	195	199	144	144	120	128	149	155	157	157
BCP_F_80	Brookfield	179	185	146	146	202	208	147	175	189	191	126	144	110	120	143	143	143	151
BCP_F_81	Brookfield	179	179	138	138	202	212	165	175	189	199	144	146	110	116	157	157	143	143
BCP_M_82	Brookfield	177	183	138	140	212	214	143	155	191	195	142	142	128	128	151	157	143	151
BCP_M_83	Brookfield	185	205	138	146	194	204	143	143	191	199	130	146	110	124	145	157	143	151
BCP_F_84	Brookfield	185	205	138	138	202	214	143	175	187	199	126	144	124	124	155	157	143	151
BCP_F_85	Brookfield	179	183	138	138	196	196	155	167	199	199	126	142	118	128	149	155	151	159
BCP_F_86	Brookfield	183	199	138	138	212	212	147	175	187	199	142	142	110	110	157	157	151	151
BCP_M_88	Brookfield	179	205	138	138	202	202	165	175	189	195	126	144	110	120	145	157	143	143
BCP_M_90	Brookfield	183	185	138	138	204	214	165	165	187	199	130	144	118	124	145	155	143	159
BCP_F_91	Brookfield	199	205	138	138	194	202	165	175	187	195	142	144	118	118	155	157	151	151
BCP_M_92	Brookfield	179	183	138	150	196	202	143	175	187	199	144	144	110	128	143	157	143	151
BCP_F_97	Brookfield	179	179	138	138	202	212	175	175	189	189	144	146	110	116	157	157	0	0
BCP_F_102	Brookfield	185	185	138	146	214	214	155	175	191	191	122	144	120	124	157	157	143	151
BCP_F_104	Brookfield	185	205	138	138	194	202	143	147	187	191	130	144	110	128	145	157	151	151
BCP_F_105	Brookfield	183	185	138	138	196	202	171	175	187	191	142	142	120	128	143	157	143	151
BCP_M_106	Brookfield	179	183	138	144	202	212	155	175	191	199	144	146	110	124	145	157	143	151
BCP_F_108	Brookfield	179	199	134	156	196	204	143	175	189	191	130	146	118	120	143	157	143	157
BCP_M_110	Brookfield	183	183	138	138	194	202	143	175	187	199	122	126	118	128	149	155	143	159
BCP_M_111	Brookfield	179	183	138	144	202	208	143	175	199	199	122	142	110	120	145	157	143	151
BCP_M_112	Brookfield	179	205	138	150	202	204	147	147	0	0	130	144	124	124	145	157	151	151
BCP_M_113	Brookfield	181	183	144	146	202	212	143	155	189	199	144	146	110	110	145	145	143	143
BCP_M_114	Brookfield	183	183	138	138	194	202	175	175	191	199	144	144	118	124	143	157	143	151
BCP_M_117	Brookfield	183	185	138	150	202	204	147	155	0	0	130	130	110	124	0	0	0	0
BCP_F_118	Brookfield	183	185	138	138	202	212	147	171	0	0	122	144	0	0	0	0	0	0
BCP_F_122	Brookfield	205	205	138	140	202	202	143	143	195	195	130	144	110	124	0	0	0	0
BCP_F_126	Brookfield	183	185	118	138	202	214	165	175	187	195	142	144	110	128	0	0	0	0
BCP_F_127	Brookfield	185	199	138	138	202	214	165	165	195	195	142	142	118	128	0	0	0	0
BCP_F_100	Brookfield	0	0	0	0	196	212	175	175	187	187	122	144	110	128	157	157	0	0
Murraylands_F_1	Mannum	179	199	152	156	210	212	167	167	189	189	122	144	116	128	155	155	150	158
Murraylands_F_2	Mannum	181	181	138	142	194	214	175	175	199	199	122	142	112	118	143	155	148	158
Murraylands_F_3	Mannum	179	205	138	142	210	212	143	167	199	199	126	126	110	118	155	155	0	0
Murraylands_F_4	Mannum	181	181	138	138	0	0	175	175	199	199	122	122	112	118	0	0	0	0
Kulpara_F_1	Kulpara	183	197	120	136	196	196	135	171	171	171	132	136	112	112	147	157	143	143
Kulpara_F_4	Kulpara	183	183	120	120	192	196	135	143	171	189	140	140	100	100	147	151	143	149
Kulpara_F_5	Kulpara	185	197	120	136	192	192	143	159	189	189	140	142	100	122	141	147	143	143
Kulpara_F_7	Kulpara	183	183	120	138	192	200	135	135	189	195	132	142	112	112	143	157	143	143
Kulpara_F_9	Kulpara	183	197	120	120	192	192	135	135	189	189	132	140	112	124	147	147	0	0
Kulpara_F_10	Kulpara	183	183	134	138	192	196	135	135	171	189	132	140	120	124	143	147	143	149
Kulpara_F_11	Kulpara	183	197	120	134	192	204	135	143	195	195	134	140	126	126	141	157	143	143
Kulpara_F_16	Kulpara	183	203	136	136	196	204	135	143	171	171	136	140	124	126	143	147	143	143
Kulpara_F_17	Kulpara	183	203	120	134	194	204	135	143	171	195	136	142	120	122	145	157	143	149
Kulpara_F_18	Kulpara	183	183	120	136	200	200	135	171	195	195	132	136	100	126	143	147	143	149
Kulpara_F_19	Kulpara	183	183	136	136	200	200	135	135	195	195	130	130	100	124	143	147	143	143
Kulpara_F_21	Kulpara	183	203	120	120	192	192	143	159	171	189	136	140	100	100	147	151	149	149
Kulpara_F_22	Kulpara	183	197	120	138	192	194	143	155	189	195	140	140	112	122	147	147	143	143
Kulpara_F_24	Kulpara	183	203	136	138	192	196	135	147	171	189	132	140	120	126	143	147	149	149
Kulpara_F_25	Kulpara	183	199	120	146	192	196	135	143	171	189	132	142	112	122	147	157	143	143
Kulpara_F_31	Kulpara	183	183	134	138	192	196	135	135	171	191	132	140	112	126	147	147	143	163
Kulpara_F_33	Kulpara	183	189	134	146	196	200	135	171	171	195	130	134	100	112	143	147	143	163
Kulpara_F_34	Kulpara	177	183	134	136	192	200	135	155	171	195	132	134	112	124	145	147	143	149
Kulpara_F_39	Kulpara	183	197	120	120	196	204	135	147	171	195	136	140	100	126	141	147	149	149
Kulpara_F_40	Kulpara	183	183	120	138	192	196	135	159	171	189	134	142	124	124	147	147	149	163
Kulpara_F_41	Kulpara	183	197	134	136	196	196	155	155	171	189	132	136	112	112	143	147	143	149
Kulpara_F_42	Kulpara	183	203	134	138	192	204	147	155	171	189	132	140	100	126	145	147	0	0
Kulpara_F_43	Kulpara	183	183	120	136	192	196	155	171	171	189	132	132	100	124	147	147	143	143
Kulpara_F_44	Kulpara	179	183	134	146	196	200	135	135	171	195	132	142	112	124	147	147	143	163
Kulpara_F_47	Kulpara	177	183	134	136	192	192	135	143	189	191	136	140	122	126	141	145	143	163
Kulpara_F_49	Kulpara	203	203	134	146	200	200	135	135	171	195	134	134	124	124	147	151	0	0
Kulpara_F_50	Kulpara	177	197	120	136	200	200	143	159	195	195	136	136	100	124	147	147	143	143
Kulpara_F_52	Kulpara	183	203	120	136	200	204	135	143	171	195	136	140	124	128	147	147	143	143
Kulpara_F_54	Kulpara	183	199	120	146	192	196	135	135	171	189	132	140	112	124	143	157	0	0
Kulpara_F_55	Kulpara	183	183	138	146	192	192	159	171	195	195	132	136	112	126	0	0	0	0
Kulpara_F_56	Kulpara	189	203	134	138	196	210	143	171	189	189	140	140	100	124	143	151	143	143
Kulpara_F_59	Kulpara	183	197	134	136	196	196	147	171	171	189	130	130	112	112	141	147	143	149
Kulpara_F_64	Kulpara	177	183	134	134	196	200	135	155	171	195	130	132	124	124	143	147	143	143
Kulpara_F_65	Kulpara	183	203	120	136	192	200	135	143	189	195	140	140	124	126	147	147	143	163
Kulpara_F_67	Kulpara	183	183	120	134	196	200	135	135	171	195	132	132	100	126	147	147	143	143
Kulpara_F_68	Kulpara	183	183	136	136	196	200	135	135	171	195	130	134	100	112	147	147	143	143
Kulpara_F_70	Kulpara	183	197	136	136	192	196	135	147	171	171	132	132	120	120	143	147	0	0
Kulpara_F_72	Kulpara	183	183	138	146	192	204	159	171	171	195	132	136	112	126	145	151	0	0
Kulpara_F_73	Kulpara	183	183	136	136	196	200	135	171	191	195	134	136	100	112	143	147	143	149
Kulpara_F_74	Kulpara	197	197	120	120	194	200	143	143	195	195	134	140	122	124	143	147	143	143
Kulpara_M_2	Kulpara	185	203	120	146	192	194	135	159	171	195	134	136	100	112	145	147	143	149
Kulpara_M_3	Kulpara	189	197	120	134	192	200	135	147	189	195	134	136	112	124	141	143	143	143
Kulpara_M_6	Kulpara	197	197	134	136	192	196	135	171	171	189	132	134	112	112	143	157	143	143
Kulpara_M_8	Kulpara	177	197	134	146	192	200	135	159	191	195	140	142	100	126	141	145	143	163
Kulpara_M_12	Kulpara	177	197	120	136	192	192	159	171	189	191	132	140	126	126	147	147	0	0
Kulpara_M_13	Kulpara	183	183	120	136	192	192	135	159	189	189	140	142	100	124	143	147	163	163
Kulpara_M_14	Kulpara	183	183	120	138	192	196	135	159	171	189	136	142	100	124	147	151	0	0
Kulpara_M_15	Kulpara	183	203	120	120	192	196	135	143	171	189	140	142	112	124	147	147	143	149
Kulpara_M_20	Kulpara	183	183	136	136	192	200	135	159	189	195	136	142	100	122	141	145	143	143
Kulpara_M_23	Kulpara	183	185	134	146	196	200	135	155	171	195	132	136	112	126	147	151	143	143
Kulpara_M_26	Kulpara	183	183	120	120	192	192	135	159	189	189	132	134	124	126	143	147	149	149
Kulpara_M_27	Kulpara	183	197	136	138	196	204	155	159	171	191	134	140	124	126	145	147	143	149
Kulpara_M_28	Kulpara	183	183	136	136	196	200	135	167	195	195	132	134	112	124	147	147	143	143
Kulpara_M_29	Kulpara	183	183	134	134	196	200	135	143	189	195	132	140	100	112	141	147	143	143
Kulpara_M_30	Kulpara	183	183	134	134	196	196	135	143	189	195	132	140	112	124	141	147	143	143
Kulpara_M_32	Kulpara	177	183	136	136	192	196	135	167	171	171	130	134	112	124	147	147	143	149
Kulpara_M_35	Kulpara	183	183	136	136	192	200	135	155	189	195	132	140	100	124	0	0	0	0
Kulpara_M_36	Kulpara	183	183	120	146	196	200	135	171	171	195	132	132	100	126	147	147	143	149
Kulpara_M_37	Kulpara	183	185	136	136	192	200	135	159	189	195	136	142	100	122	141	145	143	143
Kulpara_M_38	Kulpara	185	197	136	146	200	204	159	171	171	195	136	142	100	112	145	145	143	143
Kulpara_M_45	Kulpara	183	197	120	120	192	204	135	143	189	195	140	140	124	126	157	157	0	0
Kulpara_M_46	Kulpara	183	199	120	136	192	196	159	159	171	189	134	140	124	126	147	157	0	0
Kulpara_M_48	Kulpara	203	203	134	146	194	196	135	171	171	195	132	134	124	126	147	151	143	149
Kulpara_M_57	Kulpara	183	183	120	120	192	192	135	135	189	189	140	142	124	124	147	157	0	0
Kulpara_M_58	Kulpara	183	203	134	136	196	200	135	167	171	195	130	132	100	124	143	147	0	0
Kulpara_M_60	Kulpara	183	183	120	120	192	196	135	155	171	189	132	132	112	124	147	147	143	149
Kulpara_M_61	Kulpara	183	183	136	146	192	192	135	147	189	189	132	140	100	126	145	157	0	0
Kulpara_M_62	Kulpara	197	197	120	134	196	200	135	147	171	195	136	136	112	124	143	157	143	143
Kulpara_M_63	Kulpara	183	185	136	146	192	196	143	171	171	191	136	136	126	126	141	151	143	143
Kulpara_M_66	Kulpara	183	183	120	136	192	196	135	147	171	189	132	140	112	126	143	157	143	149
Kulpara_M_69	Kulpara	183	189	120	134	192	192	135	143	189	189	134	140	100	112	143	151	143	143
Kulpara_M_71	Kulpara	185	203	134	136	192	200	147	159	189	195	132	140	100	126	143	147	0	0
Kulpara_M_77	Kulpara	183	197	134	136	196	200	143	171	189	195	136	136	100	122	141	143	143	143
ScrubbyPeak_M_1*	ScrubbyPeak	185	203	136	136	198	200	155	169	189	195	128	128	118	128	147	149	150	150
ScrubbyPeak_M_2*	ScrubbyPeak	185	189	136	146	196	198	155	155	193	195	128	136	118	128	147	147	150	150
ScrubbyPeak_M_3	ScrubbyPeak	185	201	136	136	196	198	155	155	189	193	128	128	128	128	147	147	0	0
ScrubbyPeak_M_4*	ScrubbyPeak	193	203	136	136	200	202	153	155	185	189	128	134	118	128	147	149	150	158
ScrubbyPeak_M_5*	ScrubbyPeak	185	189	136	148	196	198	151	155	189	195	128	138	128	140	147	147	150	160
ScrubbyPeak_M_6*	ScrubbyPeak	183	189	136	146	196	198	151	155	171	195	136	138	128	140	147	147	150	158
ScrubbyPeak_M_7*	ScrubbyPeak	185	203	142	148	196	198	155	155	189	195	128	128	128	140	147	149	150	160
ScrubbyPeak_F_8*	ScrubbyPeak	183	203	136	136	196	200	155	155	171	189	134	134	118	140	145	51	0	0
ScrubbyPeak_M_9	ScrubbyPeak	185	203	136	146	200	202	151	155	185	189	128	136	120	128	145	147	158	160
ScrubbyPeak_F_10*	ScrubbyPeak	183	203	146	146	198	202	151	155	171	185	134	136	120	140	147	147	0	0
ScrubbyPeak_F_11*	ScrubbyPeak	193	203	136	136	198	202	155	155	185	195	128	134	118	118	147	147	150	158
ScrubbyPeak_F_12*	ScrubbyPeak	193	203	132	136	196	202	153	155	185	193	128	134	118	118	147	147	0	0
ScrubbyPeak_F_13	ScrubbyPeak	185	203	136	136	198	200	151	155	189	189	134	138	118	128	145	147	158	160
ScrubbyPeak_M_14*	ScrubbyPeak	203	203	146	148	198	198	155	169	171	189	128	134	118	140	147	147	158	160
ScrubbyPeak_F_15*	ScrubbyPeak	185	193	136	146	196	198	153	155	193	195	128	134	118	118	147	147	150	158
ScrubbyPeak_F_16	ScrubbyPeak	185	189	136	142	196	198	151	155	195	195	128	138	118	140	147	149	150	160
ScrubbyPeak_M_17*	ScrubbyPeak	185	189	136	146	198	202	169	169	189	195	128	136	128	128	147	147	150	160
ScrubbyPeak_M_18*	ScrubbyPeak	183	185	146	148	198	202	151	169	185	189	134	136	118	120	145	147	158	160
ScrubbyPeak_F_19*	ScrubbyPeak	185	193	136	146	198	202	155	155	185	195	128	134	118	128	147	147	150	158
ScrubbyPeak_F_20	ScrubbyPeak	189	201	136	146	196	202	155	169	189	193	128	136	128	128	147	147	0	0
ScrubbyPeak_F_26	ScrubbyPeak	203	203	142	148	196	198	155	155	195	195	128	128	128	140	147	147	0	0
ScrubbyPeak_F_27	ScrubbyPeak	185	193	146	146	196	198	153	155	195	195	128	128	118	118	147	147	0	0
ScrubbyPeak_F_29	ScrubbyPeak	183	185	136	136	198	202	155	169	171	189	128	134	128	140	147	149	160	160
ScrubbyPeak_M_30	ScrubbyPeak	179	193	136	142	198	202	155	155	185	185	128	134	118	118	147	147	0	0
Nullabor_F_1	Nullarbor	181	185	138	140	196	198	137	137	185	195	110	124	132	136	143	147	145	151
Nullabor_F_2	Nullarbor	181	185	134	138	196	196	137	143	171	193	110	130	112	130	147	147	145	145
Nullabor_M_3	Nullarbor	185	185	120	138	196	196	137	143	185	193	110	110	130	132	147	147	145	145
Nullabor_F_4	Nullarbor	181	181	138	138	196	202	137	143	173	193	110	110	130	130	147	147	151	153
Nullabor_M_5	Nullarbor	181	185	138	140	196	196	137	157	193	195	108	124	112	136	145	147	145	151
Nullabor_F_6	Nullarbor	181	187	140	140	196	198	137	137	171	189	124	130	132	136	147	147	145	151
Nullabor_M_7	Nullarbor	185	185	134	138	196	196	143	143	185	193	110	110	130	132	147	147	145	151
Nullabor_F_8	Nullarbor	183	183	138	138	196	198	137	143	193	195	110	124	112	116	143	147	145	165
Nullabor_F_9	Nullarbor	181	185	138	138	196	196	137	137	193	193	110	110	132	136	147	147	145	145
Nullabor_F_10	Nullarbor	181	185	120	138	196	196	143	143	185	193	110	110	130	130	147	147	145	151
Nullabor_F_11	Nullarbor	181	185	138	140	196	196	137	137	185	193	110	110	132	132	147	147	145	145
Nullabor_M_12	Nullarbor	185	185	120	134	196	196	143	143	193	193	110	110	130	132	147	147	145	151
Nullabor_F_13	Nullarbor	183	183	138	138	196	198	137	143	193	195	124	124	112	116	143	147	145	165
Nullabor_M_14	Nullarbor	185	185	120	140	196	198	137	137	171	193	110	110	130	132	143	147	145	145
Nullabor_F_15	Nullarbor	181	181	120	134	196	196	143	161	193	193	110	110	116	130	145	147	145	165
Nullabor_F_16	Nullarbor	181	185	120	134	196	196	143	143	171	193	110	110	116	132	145	147	165	165
Nullabor_F_17	Nullarbor	181	185	134	138	196	198	137	163	185	193	110	110	116	132	143	147	145	165
Nullabor_F_18	Nullarbor	181	181	134	138	196	202	137	143	193	195	110	130	116	136	145	147	145	145
Nullabor_F_19	Nullarbor	181	183	120	138	198	198	137	137	171	171	110	124	130	136	147	147	0	0
Nullabor_M_20	Nullarbor	181	183	134	140	196	196	137	161	185	193	110	110	116	130	145	147	0	0
Nullabor_M_21	Nullarbor	183	187	138	140	196	198	137	137	193	195	110	110	116	130	145	149	145	145
Nullabor_M_22	Nullarbor	181	183	138	140	196	198	137	143	193	195	110	130	116	130	145	147	145	145
Nullabor_M_23	Nullarbor	181	183	0	0	196	198	0	0	0	0	110	110	0	0	0	0	0	0
Nullabor_M_24	Nullarbor	181	185	0	0	0	0	137	143	185	193	110	110	130	132	143	147	0	0
Nullabor_F_25	Nullarbor	181	183	120	138	196	198	137	137	171	171	110	124	130	136	147	147	145	151
Nullabor__26	Nullarbor	0	0	120	138	0	0	143	143	185	193	110	110	130	130	147	147	0	0
Nullabor_F_27	Nullarbor	181	185	138	138	196	198	137	0	171	193	110	124	116	132	143	147	0	0
Nullabor_F_28	Nullarbor	181	185	120	138	196	196	143	143	171	193	110	110	116	132	145	147	0	0
Eucla_M_1	Eucla	185	185	138	140	196	202	137	143	171	171	124	124	132	138	145	149	0	0
Eucla_M_2	Eucla	181	185	138	140	196	202	137	137	193	193	108	132	116	138	145	149	0	0
Eucla_M_3	Eucla	185	195	138	140	198	202	143	161	171	193	108	122	116	130	143	143	144	160
Eucla_F_4	Eucla	181	181	138	138	198	202	137	143	193	193	108	122	116	116	143	143	0	0
Eucla_F_5	Eucla	181	183	132	140	202	206	143	161	171	193	122	124	116	132	141	149	0	0
Eucla_M_6	Eucla	185	187	138	140	196	198	137	143	171	193	108	122	114	136	139	141	150	150
Eucla_F_7	Eucla	183	185	138	140	198	202	143	143	193	193	108	108	116	132	145	149	144	150
Eucla_M_8	Eucla	185	185	134	140	198	206	143	151	193	193	108	124	116	132	143	143	144	150
Eucla_M_9	Eucla	181	183	138	140	198	202	137	137	193	193	108	108	116	132	149	151	0	0
LakeHarris_M_1	LakeHarris	195	203	0	0	0	0	0	0	0	0	0	0	116	122	0	0	0	0
LakeHarris_M_2	LakeHarris	0	0	136	136	194	202	153	0	185	189	126	128	128	128	137	137	0	0
LakeHarris_F_3	LakeHarris	187	187	132	132	196	196	151	153	191	193	128	136	128	130	137	137	0	0
LakeHarris_F_4	LakeHarris	185	187	132	144	196	196	153	169	193	195	128	146	120	120	137	137	148	160
LakeHarris_M_5	LakeHarris	185	187	132	152	194	198	153	153	189	191	128	136	128	128	137	149	148	160
LakeHarris_M_6	LakeHarris	187	187	144	152	196	202	153	153	185	185	134	142	120	130	137	137	160	160
LakeHarris_F_7	LakeHarris	187	195	132	152	194	194	153	153	189	189	128	128	118	118	137	137	0	0
LakeHarris_F_8	LakeHarris	187	187	132	132	194	194	153	153	189	193	126	128	128	128	137	137	0	0
LakeHarris_F_9	LakeHarris	185	195	132	152	194	196	153	153	171	193	134	146	118	128	137	137	0	0
LakeHarris_F_10	LakeHarris	185	187	152	152	194	202	151	153	185	189	126	128	120	128	137	149	0	0
LakeHarris_M_11	LakeHarris	187	187	132	152	194	194	151	153	171	171	128	134	128	130	137	137	148	160
LakeHarris_F_12	LakeHarris	187	203	132	132	194	202	153	153	171	185	128	142	118	128	137	137	160	0
LakeHarris_F_13	LakeHarris	187	195	132	152	194	196	153	153	191	191	128	134	118	120	137	137	0	0
LakeHarris_F_14	LakeHarris	187	193	132	144	194	202	151	153	185	189	126	128	118	120	137	137	160	160
RoseSwamp_M_1	RoseSwamp	185	193	132	136	196	196	153	169	171	193	126	128	120	130	137	145	160	160
RoseSwamp_M_2	RoseSwamp	183	185	132	148	202	202	155	169	171	185	126	128	118	130	137	149	150	150
RoseSwamp_F_3	RoseSwamp	193	195	152	152	194	194	153	153	191	193	126	128	118	130	137	137	148	148
RoseSwamp_F_4	RoseSwamp	183	185	146	146	196	198	151	153	189	195	134	136	118	130	145	145	160	160
RoseSwamp_M_5	RoseSwamp	193	195	132	152	194	196	151	169	171	193	128	136	128	130	137	137	160	160
RoseSwamp_M_6	RoseSwamp	185	197	132	132	194	196	153	169	171	191	136	136	128	128	137	137	148	160
RoseSwamp_F_7	RoseSwamp	185	203	136	152	194	196	153	153	193	193	136	142	128	128	137	137	160	160
RoseSwamp_M_8	RoseSwamp	187	193	132	152	194	196	153	169	193	193	136	142	118	120	137	145	160	160
RoseSwamp_M_9	RoseSwamp	183	193	148	152	194	202	153	155	0	0	128	128	128	128	137	147	0	0
Poochera_F_1	Poochera	185	193	132	132	202	202	163	163	195	195	126	130	118	118	153	153	160	160
Poochera_F_2	Poochera	187	189	120	120	198	204	163	171	189	193	108	122	138	138	145	147	142	142
Poochera_F_3	Poochera	187	205	120	142	196	204	143	157	193	197	126	132	128	138	149	155	160	160
Poochera_M_4	Poochera	185	193	120	132	198	202	163	163	195	195	126	130	118	138	153	155	0	0
Poochera_F_5	Poochera	193	199	132	132	200	202	171	171	189	195	126	128	118	118	145	145	0	0
Poochera_F_6	Poochera	183	185	120	132	198	198	143	163	191	193	108	126	138	138	145	147	142	162
Poochera_F_7	Poochera	193	193	132	132	0	0	0	0	0	0	132	132	120	120	141	145	0	0
Tiparra__1	Tiparra	0	0	120	120	0	0	151	151	0	0	0	0	110	110	0	0	0	0
Tiparra_M_2	Tiparra	201	203	138	142	202	204	143	155	189	189	134	136	126	126	137	149	142	142
Tiparra_M_3	Tiparra	201	203	120	142	202	204	153	155	189	189	134	136	126	126	135	147	142	142
Tiparra_M_4	Tiparra	203	203	120	142	202	204	155	155	189	189	134	136	126	126	137	149	142	142
Tiparra_F_5	Tiparra	141	199	120	138	194	200	135	147	191	195	122	134	100	126	137	147	142	148
Tiparra_M_6	Tiparra	141	203	120	142	194	204	135	155	189	189	136	136	100	124	137	145	0	0
Tiparra_M_7	Tiparra	199	201	120	138	202	204	135	143	189	193	136	136	120	124	137	149	142	142
Rickaby_M_1	Rickaby	205	205	134	146	196	196	149	157	189	195	132	134	122	122	127	143	0	0
Rickaby_F_2	Rickaby	185	205	134	148	196	196	143	167	189	193	126	126	122	122	127	151	142	148
Rickaby_F_3	Rickaby	141	205	132	148	194	226	157	157	189	197	126	134	114	122	133	133	0	0
Rickaby_M_4	Rickaby	205	205	146	146	194	194	149	157	183	189	126	140	122	122	127	127	0	0
Rickaby_F_5	Rickaby	183	205	134	134	194	226	143	159	189	189	126	130	124	124	151	151	142	150
Wauraltee8A_M_1	Wauraltee	201	205	146	148	196	226	137	173	189	189	126	126	114	122	127	133	0	0
Wauraltee8A_M_2	Wauraltee	189	205	140	140	190	204	143	149	183	189	126	126	122	122	127	133	0	0
Wauraltee8A_F_3	Wauraltee	177	205	134	134	196	196	143	149	189	189	126	134	122	122	131	151	0	0
Wauraltee8A_F_4	Wauraltee	195	205	140	146	194	204	149	0	189	189	126	126	120	120	151	151	0	0
Wauraltee8A_M_5	Wauraltee	205	205	146	148	196	226	149	157	189	193	140	140	120	120	151	151	0	0
Wauraltee8A_M_6	Wauraltee	185	195	140	0	0	0	149	149	0	0	126	126	120	120	151	151	0	0
Wauraltee8A_M_7	Wauraltee	185	205	134	140	194	194	149	157	183	193	132	134	122	122	131	151	0	0
Wauraltee8B_F_1	Wauraltee	195	205	134	134	190	194	173	173	189	197	126	132	100	120	127	127	140	150
Wauraltee8B_F_2	Wauraltee	195	205	148	148	190	194	147	173	189	189	126	140	120	122	127	133	140	150
Wauraltee8B_F_3	Wauraltee	177	205	134	148	194	196	157	157	189	189	136	140	120	122	127	133	140	150
Wauraltee8B_M_4	Wauraltee	185	185	148	148	190	190	149	157	183	189	126	134	120	122	133	149	142	142
Wauraltee8B_F_5	Wauraltee	195	205	134	148	190	190	149	173	183	189	126	132	100	122	133	143	142	150
Wauraltee8B_F_6	Wauraltee	141	205	142	148	194	196	149	157	183	197	132	142	122	124	133	149	142	150
Wauraltee8B_F_7	Wauraltee	203	205	148	148	222	222	143	167	189	189	122	136	120	122	127	127	142	150
Wauraltee8B_F_8	Wauraltee	177	177	134	134	200	202	149	157	193	195	132	136	122	124	127	133	142	150
Wauraltee8B_F_9	Wauraltee	141	177	134	140	190	194	157	173	189	193	126	140	120	120	133	133	148	148
Wauraltee8B_F_10	Wauraltee	183	205	138	140	194	196	155	157	171	195	130	136	100	122	127	147	0	0
Wauraltee8B_M_11	Wauraltee	177	205	140	148	194	194	157	157	189	193	134	134	120	120	127	133	148	150
Wauraltee8B_M_12	Wauraltee	141	205	140	148	194	222	143	149	189	197	126	140	120	120	133	133	142	142
Wauraltee8B__13	Wauraltee	0	0	134	134	0	0	155	155	189	195	122	134	122	126	0	0	0	0
Wauraltee8B_F_14	Wauraltee	141	205	134	140	194	222	137	143	189	193	126	134	120	122	133	149	142	148
Wauraltee8B_F_15	Wauraltee	177	205	140	146	194	222	143	149	189	195	126	126	120	120	133	133	148	148
Wauraltee8B_F_16	Wauraltee	183	205	136	142	194	222	149	149	189	189	134	134	120	122	133	149	142	148
Wauraltee8B_F_17	Wauraltee	203	205	132	146	200	222	137	143	189	195	132	140	122	122	127	149	142	142
Wallaroo_M_1	Wallaroo	195	205	136	148	194	222	143	143	189	189	126	140	100	120	127	133	142	150
Wallaroo_M_2	Wallaroo	205	205	146	148	194	194	143	149	189	189	126	132	100	122	127	133	142	150
Wallaroo_F_3	Wallaroo	141	183	120	120	200	204	135	143	189	195	122	134	100	126	147	151	142	148
Wallaroo_F_4	Wallaroo	195	195	134	136	194	194	143	143	189	197	130	136	100	120	127	143	142	148
Wallaroo_M_5	Wallaroo	177	177	134	136	194	194	137	143	189	189	130	140	100	122	127	143	142	148
Wallaroo_M_6	Wallaroo	195	195	136	136	194	194	143	149	189	193	140	140	120	120	133	143	142	150
Wallaroo_F_7	Wallaroo	0	0	136	136	190	190	149	173	183	193	132	140	120	122	133	133	150	150
Wallaroo_M_8	Wallaroo	195	205	134	136	194	194	143	143	189	197	134	140	120	120	133	143	142	150
PointPearce_F_1	PointPearce	177	177	140	142	194	196	173	173	183	195	136	134	120	122	127	127	148	150
PointPearce_M_2	PointPearce	179	183	140	142	196	202	143	173	189	189	132	140	100	122	127	127	142	142
PointPearce__3	PointPearce	0	0	0	0	0	0	0	0	0	0	136	140	122	122	0	0	0	0
PointPearce_F_4	PointPearce	141	177	136	144	194	196	143	173	189	197	132	134	122	122	127	141	142	142
PointPearce_F_5	PointPearce	177	205	140	140	194	0	143	173	183	189	126	126	122	122	127	133	0	0
PointPearce_M_6	PointPearce	177	205	140	148	196	202	143	157	183	189	126	132	120	122	127	141	142	142
PointPearce_M_7	PointPearce	177	0	140	148	196	202	143	157	189	189	124	128	120	122	127	141	142	142
Junkyard_F_1	Junkyard	201	205	138	140	194	194	143	173	183	183	136	140	122	122	127	151	142	150
Junkyard_F_2	Junkyard	177	185	136	140	194	196	143	167	195	195	134	134	122	122	127	151	142	150
Junkyard_F_3	Junkyard	205	207	138	140	196	202	173	173	189	191	124	134	124	124	127	127	142	142
Junkyard_M_4	Junkyard	0	0	0	0	0	0	143	143	0	0	126	126	114	122	127	151	0	0
Junkyard_M_5	Junkyard	141	207	140	146	194	194	143	173	183	189	126	132	122	122	127	133	150	150
Junkyard_F_6	Junkyard	141	207	140	140	194	196	143	159	183	195	132	140	114	122	127	151	150	150
Junkyard_F_7	Junkyard	201	203	140	140	194	196	143	173	189	189	126	126	114	122	127	149	150	150
