# Supplementary material for: Evidence of Subdivisions on Evolutionary Timescales in a Large, Declining Marsupial Distributed across a Phylogeographic Barrier
Source: PLoS One. 2016 Oct 12;11(10):e0162789. doi: 10.1371/journal.pone.0162789 (PMC5061365; doi:10.1371/journal.pone.0162789)
Supplement: S2 File — Mitochondrial DNA haplotypes for 7 L. latifrons populations. Frequencies of 6 RFLP haplotypes. (ARP) [file pone.0162789.s002.arp]

[Profile] 

Title="Subdivision of Southern Hairy-Nosed Wombats: S2 File: mtDNA haplotypes" 
     NbSamples=7               
     DataType=RFLP            
     GenotypicData=0         
     LocusSeparator= WHITESPACE 
     Frequency= REL            


[Data] 

[[HaplotypeDefinition]]
         HaplList={
#	             A     B     C     D
#	             1 2 3 1 2 3 1 2 3 1 2 3  
            AAA_1    1 1 1 0 0 0 0 0 0 0 0 0
            ABB_2    1 0 0 0 1 1 0 0 0 0 0 0
            BAA_3    0 1 1 1 0 0 0 0 0 0 0 0
            CAA_4    0 1 1 0 0 0 1 0 0 0 0 0
	    CBB_5    0 0 0 0 1 1 1 0 0 0 0 0
	    DAA_6    0 1 1 0 0 0 0 0 0 1 0 0
    }

[[Samples]] 

	SampleName="Swan Reach" 
	SampleSize=10
	SampleData= { 
            AAA_1 0.4  
            ABB_2 0.4
            BAA_3 0
            CAA_4 0
		CBB_5	0.2
		DAA_6	0
} 
	SampleName="Brookfield" 
	SampleSize=5
	SampleData= { 
            AAA_1 0.4  
            ABB_2 0.2
            BAA_3 0.2
            CAA_4 0.2
		CBB_5	0
		DAA_6	0
} 
	SampleName="Sturt Highway" 
	SampleSize=9
	SampleData= { 
            AAA_1 0.555556  
            ABB_2 0.222222
            BAA_3 0
            CAA_4 0.111111
		CBB_5	0.111111
		DAA_6	0
} 
	SampleName="Fowler's Bay" 
	SampleSize=6
	SampleData= { 
            AAA_1 0.5  
            ABB_2 0
            BAA_3 0
            CAA_4 0
		CBB_5	0
		DAA_6	0.5
} 
	SampleName="Nundroo" 
	SampleSize=6
	SampleData= { 
            AAA_1 0.666667  
            ABB_2 0
            BAA_3 0
            CAA_4 0
		CBB_5	0
		DAA_6	0.333333
} 
	SampleName="Coorabie" 
	SampleSize=6
	SampleData= { 
            AAA_1 0.666667  
            ABB_2 0
            BAA_3 0
            CAA_4 0
		CBB_5	0
		DAA_6	0.333333
} 
	SampleName="Mount Wedge" 
	SampleSize=8
	SampleData= { 
            AAA_1 0.25  
            ABB_2 0
            BAA_3 0
            CAA_4 0
		CBB_5	0
		DAA_6	0.75
} 
[[Structure]]

	StructureName = "2 Groups"
	NbGroups = 2
	IndividualLevel = 0

	#East
	Group =  {   	
		"Swan Reach"
		"Brookfield"
		"Sturt Highway"
	}

	#West
	Group =  {
		"Fowler's Bay"
		"Nundroo"
		"Coorabie"
		"Mount Wedge"
	}
